# Supplementary material for: Pan-genome wide association study of Glaesserella parasuis highlights genes associated with virulence and biofilm formation
Source: Front Microbiol. 2023 Apr 17;14:1160433. doi: 10.3389/fmicb.2023.1160433 (PMC10149723; doi:10.3389/fmicb.2023.1160433)
Supplement: Supplementary file 2 [file Table_2.xlsx]

## Sheet: Sheet1
Table S2. Information about 16 G. parasuis strains deposited by CNSA
Organism Name	Organism Groups	Strain	BioSample	BioProject	Assembly	Level	Size(Mb)	GC%	CDS
Glaesserella parasuis	Bacteria;Proteobacteria;Gammaproteobacteria	HPS_DJ_1	CNS0465188	CNP0002150	CNA0038229	Complete	2.34996	40.03	2346
Glaesserella parasuis	Bacteria;Proteobacteria;Gammaproteobacteria	HPS_DJ_2	CNS0465189	CNP0002150	CNA0038230	Complete	2.34943	40.05	2352
Glaesserella parasuis	Bacteria;Proteobacteria;Gammaproteobacteria	HPS_DJ_3	CNS0465190	CNP0002150	CNA0038231	Complete	2.37357	40.02	2381
Glaesserella parasuis	Bacteria;Proteobacteria;Gammaproteobacteria	HPS_DJ_4	CNS0465191	CNP0002150	CNA0038232	Complete	2.46373	40.08	2535
Glaesserella parasuis	Bacteria;Proteobacteria;Gammaproteobacteria	HPS_DJ_5	CNS0465192	CNP0002150	CNA0038233	Complete	2.36659	40.06	2300
Glaesserella parasuis	Bacteria;Proteobacteria;Gammaproteobacteria	HPS_DJ_6	CNS0465193	CNP0002150	CNA0038234	Complete	2.38717	40.02	2397
Glaesserella parasuis	Bacteria;Proteobacteria;Gammaproteobacteria	HPS_DJ_7	CNS0465194	CNP0002150	CNA0038235	Complete	2.29862	39.94	2255
Glaesserella parasuis	Bacteria;Proteobacteria;Gammaproteobacteria	HPS_DJ_8	CNS0465195	CNP0002150	CNA0038236	Complete	2.37315	40.01	2378
Glaesserella parasuis	Bacteria;Proteobacteria;Gammaproteobacteria	HPS_DJ_9	CNS0465196	CNP0002150	CNA0038237	Complete	2.37916	40.03	2401
Glaesserella parasuis	Bacteria;Proteobacteria;Gammaproteobacteria	HPS_DJ_10	CNS0465197	CNP0002150	CNA0038238	Complete	2.28329	39.97	2215
Glaesserella parasuis	Bacteria;Proteobacteria;Gammaproteobacteria	HPS_DJ_11	CNS0465198	CNP0002150	CNA0038239	Complete	2.42384	40.13	2362
Glaesserella parasuis	Bacteria;Proteobacteria;Gammaproteobacteria	HPS_DJ_12	CNS0465199	CNP0002150	CNA0038240	Complete	2.30695	40	2212
Glaesserella parasuis	Bacteria;Proteobacteria;Gammaproteobacteria	HPS_DJ_13	CNS0465200	CNP0002150	CNA0038241	Complete	2.50374	40.12	2620
Glaesserella parasuis	Bacteria;Proteobacteria;Gammaproteobacteria	HPS_DJ_14	CNS0465201	CNP0002150	CNA0038242	Complete	2.41023	40.11	2378
Glaesserella parasuis	Bacteria;Proteobacteria;Gammaproteobacteria	HPS_DJ_15	CNS0465202	CNP0002150	CNA0038243	Complete	2.31642	39.96	2217
Glaesserella parasuis	Bacteria;Proteobacteria;Gammaproteobacteria	HPS_DJ_16	CNS0465203	CNP0002150	CNA0038244	Complete	2.36136	40.04	2358
