# Supplementary material for: Pan-genome wide association study of Glaesserella parasuis highlights genes associated with virulence and biofilm formation
Source: Front Microbiol. 2023 Apr 17;14:1160433. doi: 10.3389/fmicb.2023.1160433 (PMC10149723; doi:10.3389/fmicb.2023.1160433)
Supplement: Supplementary file 3 [file Table_3.xlsx]

## Sheet: Sheet1
Table S3. the possibly selected advantages were confered by the function X, V and G of COG functional classifications
The COG functional classifications			COG	Cat	Annotation											Possibly selected advantages
X-Mobilome:prophages, transposons			COG0582	X	Integrase/recombinase, includes phage integrase											(1) Transposases are important for genetic recombination in prokaryotes (2) Some phages integrate their own genes into the host bacterial genome and replicate as part of the host bacterial genome. These mobile elements can have a dramatic impact on the genome and phenotype of their bacterial hosts, which may increase strain diversity and increase virulence or antibiotic resistance. (3) Rolling ci…
			COG0675	X	Transposase
			COG1372	X	Intein/homing endonuclease
			COG1662	X	Transposase and inactivated derivatives, IS1 family
			COG1783	X	Phage terminase large subunit
			COG1943	X	REP element-mobilizing transposase RayT
			COG2369	X	Uncharacterized protein, contains phage Mu head morphogenesis gpF-like domain
			COG2452	X	Predicted site-specific integrase-resolvase
			COG2801	X	Transposase InsO and inactivated derivatives
			COG2826	X	Transposase and inactivated derivatives, IS30 family
			COG2842	X	Bacteriophage DNA transposition protein, AAA+ family ATPase
			COG2915	X	Regulator of phage lambda lysogenization HflD, binds to CII and stimulates its degradation
			COG2932	X	Phage repressor protein C, contains Cro/C1-type HTH and peptisase s24 domains
			COG2963	X	Transposase InsE and inactivated derivatives
			COG3039	X	Transposase and inactivated derivatives, IS5 family
			COG3293	X	Transposase
			COG3299	X	Uncharacterized phage protein gp47/JayE
			COG3311	X	DNA-binding transcriptional regulator AlpA
			COG3316	X	Transposase (or an inactivated derivative), DDE domain
			COG3328	X	Transposase (or an inactivated derivative)
			COG3335	X	Transposase
			COG3344	X	Retron-type reverse transcriptase
			COG3378	X	DNA primase, phage- or plasmid-associated
			COG3385	X	IS4 transposase InsG
			COG3436	X	Transposase
			COG3464	X	Transposase
			COG3466	X	Putative transposon-encoded protein
			COG3497	X	Phage tail sheath protein FI
			COG3498	X	Phage tail tube protein FII
			COG3499	X	Phage protein U
			COG3500	X	Phage protein D
			COG3501	X	Uncharacterized conserved protein VgrG, implicated in type VI secretion and phage assembly
			COG3547	X	Transposase
			COG3561	X	Phage anti-repressor protein Ant
			COG3600	X	Uncharacterized phage-associated protein, contains DUF4065 domain
			COG3617	X	Prophage antirepressor
			COG3628	X	Phage baseplate assembly protein W
			COG3636	X	Uncharacterized Zn-binding protein, DUF971 domain
			COG3645	X	Phage antirepressor protein YoqD, KilAC domain
			COG3646	X	Phage regulatory protein Rha
			COG3654	X	Prophage maintenance system killer protein
			COG3666	X	Transposase, IS1182 family
			COG3668	X	Plasmid stabilization system protein ParE
			COG3676	X	Transposase and inactivated derivatives
			COG3677	X	Transposase InsA
			COG3728	X	Phage terminase, small subunit
			COG3740	X	Phage head maturation protease
			COG3747	X	Phage terminase, small subunit
			COG3778	X	Uncharacterized conserved protein YmfQ in lambdoid prophage, DUF2313 family
			COG3941	X	Phage tail tape-measure protein, controls tail length
			COG3948	X	Phage-related baseplate assembly protein
			COG3953	X	SLT domain protein
			COG4195	X	Phage-related replication protein YjqB, UPF0714/DUF867 family
			COG4220	X	Phage DNA packaging protein, Nu1 subunit of terminase
			COG4228	X	Mu-like prophage DNA circulation protein
			COG4342	X	Phage integrase/recombinase
			COG4373	X	Mu-like prophage FluMu protein gp28
			COG4379	X	Mu-like prophage tail protein gpP
			COG4381	X	Mu-like prophage protein gp46
			COG4382	X	Mu-like prophage protein gp16
			COG4383	X	Mu-like prophage protein gp29
			COG4384	X	Mu-like prophage protein gp45
			COG4385	X	Bacteriophage P2-related tail formation protein
			COG4386	X	Mu-like prophage tail sheath protein gpL
			COG4387	X	Mu-like prophage protein gp36
			COG4388	X	Mu-like prophage I protein
			COG4396	X	Mu-like prophage host-nuclease inhibitor protein Gam
			COG4397	X	Mu-like prophage major head subunit gpT
			COG4416	X	Mu-like prophage FluMu protein Com
			COG4422	X	Bacteriophage protein gp37
			COG4474	X	Uncharacterized SPBc2 prophage-derived protein YoqJ
			COG4518	X	Mu-like prophage FluMu protein gp41
			COG4537	X	Competence protein ComGC
			COG4540	X	Phage P2 baseplate assembly protein gpV
			COG4584	X	Transposase
			COG4626	X	Phage terminase-like protein, large subunit, contains N-terminal HTH domain
			COG4643	X	Uncharacterized domain associated with phage/plasmid primase
			COG4644	X	Transposase and inactivated derivatives, TnpA family
			COG4653	X	Predicted phage phi-C31 gp36 major capsid-like protein
			COG4672	X	Phage tail protein
			COG4675	X	Phage tail collar domain
			COG4678	X	Muramidase (phage lambda lysozyme)
			COG4679	X	Phage-related protein gp49, toxin component of the Tad-Ata toxin-antitoxin system
			COG4695	X	Phage portal protein BeeE
			COG4707	X	Prophage pi2 protein 07
			COG4718	X	Phage tail protein
			COG4722	X	Phage-related protein YomH
			COG4723	X	Phage-related protein, tail assembly protein I
			COG4733	X	Phage-related protein, tail protein J
			COG4824	X	Phage-related holin (Lysis protein)
			COG4926	X	Phage-related protein
			COG4940	X	Competence protein ComGF
			COG4983	X	Primase-polymerase (Primpol) domain protein
			COG5003	X	Mu-like prophage protein gp37
			COG5004	X	P2-like prophage tail protein X
			COG5005	X	Mu-like prophage protein gpG
			COG5280	X	Phage-related minor tail protein
			COG5281	X	Phage-related minor tail protein
			COG5283	X	Phage-related tail protein
			COG5301	X	Phage-related tail fiber protein
			COG5302	X	Post-segregation antitoxin (ccd killing mechanism protein) encoded by the F plasmid
			COG5314	X	Conjugal transfer/entry exclusion protein
			COG5323	X	Phage large terminase packaging protein
			COG5361	X	Uncharacterized conserved protein
			COG5362	X	Phage terminase large subunit
			COG5377	X	Phage-related protein, predicted endonuclease
			COG5412	X	Phage-related protein
			COG5421	X	Transposase
			COG5433	X	Predicted transposase YbfD/YdcC associated with H repeats
			COG5437	X	Phage tail protein, TP901-1 family
			COG5471	X	Predicted phage recombinase, RecA/RadA family
			COG5511	X	Phage capsid protein
			COG5518	X	Phage capsid portal protein XkdE
			COG5525	X	Phage terminase, large subunit GpA
			COG5527	X	Protein involved in initiation of plasmid replication
			COG5529	X	Phage-encoded DNA-binding protein ECs1768, contains HTH and DnaT DNA-binding domains
			COG5534	X	Plasmid replication initiator protein
			COG5545	X	Predicted P-loop ATPase and inactivated derivatives
			COG5558	X	Transposase
			COG5562	X	Prophage-encoded protein YbcV, DUF1398 family
			COG5565	X	Phage terminase large (ATPase) subunit and inactivated derivatives
			COG5566	X	Transcriptional regulator, middle operon regulator (Mor) family
			COG5585	X	Putative phage head morphogenesis protein, F of phage Mu or gp7 of SPP1
			COG5614	X	Phage head-tail adaptor
			COG5655	X	Replication initiaton protein REP (rolling circle plasmid replication)
			COG5659	X	SRSO17 transposase
V - Defense mechanisms			COG0251	V	Enamine deaminase RidA/Endoribonuclease Rid7C, YjgF/YER057c/UK114 family											(1) The CRISPR-Cas system is a natural immune system for prokaryotes. Some bacteria, when invaded by a virus, can store a small section of their viral genes into their own DNA in a storage space called a CRISPR. When a virus invades again, the bacterium can identify the virus based on the written fragments, cut off the virus's DNA and make it ineffective. (2) Several different types of such trans…
			COG0286	V	Type I restriction-modification system, DNA methylase subunit
			COG0386	V	Thioredoxin/glutathione peroxidase BtuE, reduces lipid peroxides
			COG0450	V	Alkyl hydroperoxide reductase subunit AhpC (peroxiredoxin)
			COG0494	V	8-oxo-dGTP pyrophosphatase MutT and related house-cleaning NTP pyrophosphohydrolases, NUDIX family
			COG0534	V	Na+driven multidrug efflux pump, DinF/NorM/MATE family
			COG0577	V	ABC-type antimicrobial peptide transport system, permease component
			COG0610	V	Type I site-specific restriction-modification system, R (restriction) subunit and related helicases ...
			COG0627	V	S-formylglutathione hydrolase FrmB
			COG0693	V	Protein/nucleotide deglycase, PfpI/YajL/DJ-1 family (repair of methylglyoxal-glycated proteins and nucleic acids)
			COG0732	V	Restriction endonuclease S subunit
			COG0737	V	2',3'-cyclic-nucleotide 2'-phosphodiesterase/5'- or 3'-nucleotidase, 5'-nucleotidase family
			COG0756	V	dUTP pyrophosphatase (dUTPase)
			COG0783	V	DNA-binding ferritin-like protein (oxidative damage protectant)
			COG0841	V	Multidrug efflux pump subunit AcrB
			COG0842	V	ABC-type multidrug transport system, permease component
			COG0845	V	Multidrug efflux pump subunit AcrA (membrane-fusion protein)
			COG1002	V	Type II restriction/modification system, endonuclease and methylase domains
			COG1059	V	Thermostable 8-oxoguanine DNA glycosylase
			COG1131	V	ABC-type multidrug transport system, ATPase component
			COG1132	V	ABC-type multidrug transport system, ATPase and permease component
			COG1133	V	Peptide antibiotic transporter SbmA/BacA, ABC-type permease family
			COG1203	V	CRISPR-Cas type I system-associated endonuclease/helicase Cas3
			COG1275	V	Tellurite resistance protein TehA and related permeases
			COG1332	V	CRISPR-Cas system type III CSM-effector complex subunit Csm5, RAMP superfamily Cas7 group
			COG1336	V	CRISPR-Cas system type III CMR-effector complex subunit Cmr4, RAMP superfamily Cas7 group
			COG1337	V	CRISPR-Cas system type III CSM-effector complex subunit Csm3, RAMP superfamily Cas7 group
			COG1343	V	CRISPR/Cas system-associated endoribonuclease Cas2
			COG1353	V	CRISPR/Cas system-associated protein Cas10, large subunit of type III CRISPR-Cas systems, contains HD superfamily nuclease domain
			COG1367	V	CRISPR-Cas system type III CMR-effector complex subunit Cmr1, RAMP superfamily Cas7 group
			COG1401	V	5-methylcytosine-specific restriction endonuclease McrBC, GTP-binding regulatory subunit McrB
			COG1403	V	5-methylcytosine-specific restriction endonuclease McrA
			COG1421	V	CRISPR-Cas system type III CSM-effector complex small subunit Csm2
			COG1431	V	PIWI domain, catalyzes dsRNA-guided hydrolysis of ssRNA, involved in RNA silencing, RNA metabolism and antiviral defense
			COG1468	V	CRISPR/Cas system-associated exonuclease Cas4, RecB family
			COG1479	V	DNAse/DNA nickase specific for phosphorothioated or glycosylated phage DNA, GmrSD/DndB/SspE family, contains DUF262 and HNH nuclease domains
			COG1487	V	Ribonuclease/mRNA interferase VapC, contains PIN domain
			COG1517	V	CRISPR/Cas system-associated protein Csx1, contains CARF domain
			COG1518	V	CRISPR-Cas system-associated integrase Cas1
			COG1566	V	Multidrug resistance efflux pump EmrA
			COG1567	V	CRISPR-Cas system type III CSM-effector complex subunit Csm4, RAMP superfamily Cas5 group
			COG1578	V	House-cleaning carbohydrate phosphatase, DUF89 family
			COG1583	V	CRISPR/Cas system endoribonuclease Cas6, RAMP superfamily
			COG1598	V	Antitoxin component HicB of the HicAB toxin-antitoxin system
			COG1604	V	CRISPR/Cas system CMR subunit Cmr6, Cas7 group, RAMP superfamily
			COG1659	V	Bacteriocin, linocin/CFP29 family
			COG1680	V	CubicO group peptidase, beta-lactamase class C family
			COG1688	V	CRISPR/Cas system-associated protein Cas5, RAMP superfamily
			COG1694	V	NTP pyrophosphatase, house-cleaning of non-canonical NTPs
			COG1700	V	Predicted anti-virus defense system component AQ645, contains DUF2357 and PD-(D/E)xK nuclease domains
			COG1715	V	Restriction endonuclease Mrr
			COG1753	V	Predicted antitoxin, CopG family
			COG1764	V	Organic hydroperoxide reductase OsmC/OhrA
			COG1769	V	CRISPR-Cas system type III CMR-effector complex subunit Cmr3, RAMP superfamily Cas5 group
			COG1787	V	Endonuclease, HJR/Mrr/RecB family
			COG1848	V	VapC family ribonuclease, toxin component of the VapBC toxin-antitoxin module, contains PIN domain
			COG1857	V	CRISPR-Cas system type I effector complex subunit Cas7, RAMP superfamily
			COG1895	V	HEPN domain protein, predicted toxin of MNT-HEPN system
			COG1912	V	Stereoselective (R,S)-S-adenosylmethionine hydrolase (adenosine-forming)
			COG1956	V	GAF domain-containing protein, putative methionine-R-sulfoxide reductase
			COG1986	V	Non-canonical (house-cleaning) NTP pyrophosphatase, all-alpha NTP-PPase family
			COG2002	V	Bifunctional DNA-binding transcriptional regulator of stationary/sporulation/toxin gene expression and antitoxin component of the YhaV-PrlF toxin-antitoxin module
			COG2026	V	mRNA-degrading endonuclease RelE, toxin component of the RelBE toxin-antitoxin system
			COG2076	V	Multidrug transporter EmrE and related cation transporters
			COG2124	V	Cytochrome P450
			COG2161	V	Antitoxin component YafN of the YafNO toxin-antitoxin module, PHD/YefM family
			COG2250	V	HEPN domain protein, predicted toxin of MNT-HEPN system
			COG2253	V	Predicted nucleotidyltransferase component of viral defense system
			COG2254	V	CRISPR/Cas system-associated endonuclease Cas3-HD
			COG2258	V	N-hydroxylaminopurine reductase YiiM, contains MOSC domain
			COG2274	V	ABC-type bacteriocin/lantibiotic exporters, contain an N-terminal double-glycine peptidase domain
			COG2336	V	Antitoxin component MazE of the MazEF toxin-antitoxin module
			COG2337	V	mRNA-degrading endonuclease MazF, toxin component of the MazEF toxin-antitoxin module
			COG2361	V	HEPN domain protein, predicted toxin of MNT-HEPN system
			COG2367	V	Beta-lactamase class A
			COG2442	V	Predicted antitoxin component of a toxin-antitoxin system, DUF433 family
			COG2602	V	Beta-lactamase class D
			COG2720	V	Vancomycin resistance protein YoaR (function unknown), contains peptidoglycan-binding and VanW domains
			COG2746	V	Aminoglycoside N3'-acetyltransferase
			COG2810	V	Predicted type IV restriction endonuclease
			COG2849	V	Antitoxin component YwqK of the YwqJK toxin-antitoxin module
			COG2914	V	Putative antitoxin component PasI (RatB) of the RatAB toxin-antitoxin module, ubiquitin-RnfH superfamily
			COG3015	V	Uncharacterized lipoprotein NlpE involved in copper resistance
			COG3041	V	mRNA-degrading endonuclease YafQ (mRNA interferase), toxin component of the YafQ-DinJ toxin-antitoxin module
			COG3059	V	Reactive chlorine resistance protein RclC/YkgB, DUF417 family
			COG3077	V	Antitoxin component of the RelBE or YafQ-DinJ toxin-antitoxin module
			COG3093	V	Plasmid maintenance system antidote protein VapI/HigA, contains XRE-type HTH domain
			COG3155	V	Glyoxalase ElbB, DJ-1 superfamily
			COG3183	V	Predicted restriction endonuclease, HNH family
			COG3217	V	N-hydroxylaminopurine reductase subunit YcbX, contains MOSC domain
			COG3236	V	N-glycosidase YbiA/RibX (riboflavin biosynthesis, damage control), NADAR superfamily
			COG3309	V	Virulence-associated protein VapD, endoribonuclease
			COG3337	V	CRISPR-Cas system type III CMR-effector complex small subunit Cmr5
			COG3415	V	CRISPR-associated protein Csa3, CARF domain
			COG3421	V	Type III restriction endonuclease
			COG3440	V	Predicted restriction endonuclease
			COG3467	V	Nitroimidazole reductase NimA or a related FMN-containing flavoprotein, pyridoxamine 5'-phosphate oxidase superfamily
			COG3510	V	Cephalosporin hydroxylase
			COG3513	V	CRISPR-Cas system type-II protein Cas9
			COG3549	V	Plasmid maintenance system killer protein
			COG3570	V	Streptomycin 6-kinase
			COG3582	V	CDC48-associated ubiquitin-like protein CUZ1, contains AN1-type Zn-finger (protection from As/Sb toxicity)
			COG3587	V	Restriction endonuclease, type III RM system
			COG3634	V	Alkyl hydroperoxide reductase subunit AhpF
			COG3649	V	CRISPR-Cas system type I effector complex subunit Cas7, RAMP superfamily
			COG3657	V	Putative component of the toxin-antitoxin plasmid stabilization module
			COG3725	V	Membrane protein AmpE required for beta-lactamase induction
			COG3742	V	VapC family ribonuclease, contains PIN domain
			COG3744	V	PIN domain nuclease, a component of toxin-antitoxin system (PIN domain)
			COG3853	V	Uncharacterized conserved protein YaaN involved in tellurite resistance
			COG3896	V	Chloramphenicol 3-O-phosphotransferase
			COG4006	V	CRISPR-Cas system-associated protein Csm6, contains CARF domain
			COG4088	V	tRNA uridine 5-carbamoylmethylation protein Kti12 (Killer toxin insensitivity protein)
			COG4096	V	Type I site-specific restriction endonuclease, part of a restriction-modification system
			COG4110	V	Tellurium resistance protein TerA/TerD
			COG4113	V	RNA interferase (RNase) VapC, contains PIN domain
			COG4115	V	Toxin component of the Txe-Axe toxin-antitoxin module, Txe/YoeB family
			COG4118	V	Antitoxin component of toxin-antitoxin stability system, DNA-binding transcriptional repressor
			COG4167	V	ABC-type antimicrobial peptide export system, ATPase component SapF
			COG4168	V	ABC-type antimicrobial peptide export system, permease component SapB
			COG4170	V	ABC-type antimicrobial peptide export system, ATPase component SapD
			COG4171	V	ABC-type antimicrobial peptide export system, permease component SapC
			COG4200	V	Predicted lantabiotic-exporting membrane pepmease, EfiE/EfiG/ABC2 family
			COG4257	V	Streptogramin lyase
			COG4268	V	5-methylcytosine-specific restriction endonuclease McrBC, regulatory subunit McrC
			COG4343	V	CRISPR/Cas system-associated exonuclease Cas4, RecB family
			COG4374	V	PIN domain nuclease, a component of toxin-antitoxin system (PIN domain)
			COG4403	V	Lantibiotic modifying enzyme
			COG4452	V	Inner membrane protein CreD involved in colicin E2 resistance
			COG4461	V	Lysozyme inhibitor LprI
			COG4680	V	mRNA-degrading endonuclease (mRNA interferase) HigB, toxic component of the HigAB toxin-antitoxin module
			COG4691	V	Plasmid stability protein StbC1, contains ribbon-helix-helix domain
			COG4734	V	Antirestriction protein ArdA
			COG4767	V	Glycopeptide antibiotics resistance protein
			COG4823	V	Abortive infection bacteriophage resistance protein
			COG4832	V	Cyclopropanoid cyclopropyl hydrolase, GyrI-like domain
			COG4842	V	Secreted virulence factor YukE/EsxA, WXG100 family
			COG4845	V	Chloramphenicol O-acetyltransferase
			COG5340	V	Abortive phage infection protein AbiEi, antitoxin conponent of an AbiEi-AbiEii TA system
			COG5428	V	Predicted antitoxin component YuzE of a toxin-antitoxin system, DUF2283 family
			COG5441	V	ATP-binding helicase-inhibiting domain, Tm-1/UPF0261 family
			COG5444	V	Predicted ribonuclease, toxin component of the YeeF-YezG toxin-antitoxin module
			COG5499	V	Antitoxin component HigA of the HigAB toxin-antitoxin module, contains an N-terminal HTH domain
			COG5503	V	DNA-dependent RNA polymerase auxiliary subunit epsilon
			COG5551	V	CRISPR/Cas system endoribonuclease Cas6, RAMP superfamily
			COG5608	V	Dessication stress tolerance protein, LEA/WHy domain
			COG5658	V	Bacterial immunity/signal transduction membrane protein SdpI, SdpI/YbgB/DUF1648 family
			COG5930	V	CRISPR-Cas system type I-D effector complex large subunit Cas10d/Csc3, contains HD superfamily nuclease domain
			COG5931	V	CRISPR-Cas system type-V protein Cas12a
			COG5932	V	CRISPR-Cas type I-F system-associated endonuclease/helicase Cas3f, fused to Cas2 domain
			COG5933	V	CRISPR-Cas system type I-F effector complex subunit Cas5f/Csy2, RAMP superfamily
			COG5934	V	CRISPR-Cas system endoribonuclease Cas6e, RAMP superfamily
			COG5935	V	CRISPR-Cas system endoribonuclease Cas6f/Csy4, RAMP superfamily
			COG5936	V	CRISPR-Cas system type I-F effector complex subunit Cas7f/Csy3, RAMP superfamily
			COG5937	V	CRISPR-Cas system type I-A effector complex large subunit Cas8a4
			COG5938	V	CRISPR-Cas system type I-B effector complex large subunit Cas8b1
			COG5939	V	CRISPR-Cas system type I-B effector complex large subunit Cas8b2
			COG5940	V	CRISPR-Cas system type I-B effector complex large subunit Cas8b3
			COG5941	V	CRISPR-Cas system type I-C effector complex large subunit Cas8c
			COG5942	V	CRISPR-Cas system type I-E effector complex large subunit Cas8e
			COG5943	V	CRISPR-Cas system type I-F effector complex large subunit Cas8f
			COG5944	V	CRISPR-Cas system type I-G effector complex large subunit Cas8g1
			COG5945	V	CRISPR-Cas system type I-G effector complex subunit Csb1, RAMP superfamily Cas7 group
			COG5946	V	CRISPR-Cas system type I-G effector complex subunit Csb5, RAMP superfamily Cas5 group
			COG5947	V	CRISPR-Cas system type I-D effector complex subunit Csc1, RAMP superfamily Cas5 group
			COG5948	V	CRISPR-Cas system type I-D effector complex subunit Csc2, RAMP superfamily Cas7 group
			COG5949	V	CRISPR-Cas system type I-E effector complex small subunit Cse2
			COG5950	V	CRISPR-Cas system type II-D effector complex subunit Csx10, RAMP superfamily Cas5 group
G - Carbohydrate transport and metabolism			COG0021	G	Transketolase											(1) Carbohydrate transport and metabolism are essential for bacteria to maintain necessary vital functions and activities. (2) Many archaea are extremophiles, able to thrive in habitats of extreme salinity, pH and temperature. (3) Some proteins associated with the denitrification process may favor G.parasuis survival in an anaerobic environment and initiate secondary infections. (4) ATP-binding-c…
			COG0033	G	Phosphoglucomutase/phosphomannomutase
			COG0036	G	Pentose-5-phosphate-3-epimerase
			COG0057	G	Glyceraldehyde-3-phosphate dehydrogenase/erythrose-4-phosphate dehydrogenase
			COG0058	G	Glucan phosphorylase
			COG0120	G	Ribose 5-phosphate isomerase
			COG0126	G	3-phosphoglycerate kinase
			COG0129	G	Dihydroxyacid dehydratase/phosphogluconate dehydratase
			COG0148	G	Enolase
			COG0149	G	Triosephosphate isomerase
			COG0153	G	Galactokinase
			COG0158	G	Fructose-1,6-bisphosphatase
			COG0166	G	Glucose-6-phosphate isomerase
			COG0176	G	Transaldolase/fructose-6-phosphate aldolase
			COG0191	G	Fructose/tagatose bisphosphate aldolase
			COG0205	G	6-phosphofructokinase
			COG0235	G	5-methylthioribulose/5-deoxyribulose/Fuculose 1-phosphate aldolase (methionine salvage, sugar degradation)
			COG0246	G	Mannitol-1-phosphate/altronate dehydrogenases
			COG0269	G	3-keto-L-gulonate-6-phosphate decarboxylase
			COG0279	G	Phosphoheptose isomerase
			COG0296	G	1,4-alpha-glucan branching enzyme
			COG0297	G	Glycogen synthase
			COG0362	G	6-phosphogluconate dehydrogenase
			COG0363	G	6-phosphogluconolactonase/Glucosamine-6-phosphate isomerase/deaminase
			COG0364	G	Glucose-6-phosphate 1-dehydrogenase
			COG0366	G	Glycosidase/amylase (phosphorylase)
			COG0380	G	Trehalose-6-phosphate synthase, GT20 family
			COG0383	G	Alpha-mannosidase
			COG0391	G	Archaeal 2-phospho-L-lactate transferase/Bacterial gluconeogenesis factor, CofD/UPF0052 family
			COG0395	G	ABC-type glycerol-3-phosphate transport system, permease component
			COG0406	G	Broad specificity phosphatase PhoE
			COG0448	G	Glucose-1-phosphate adenylyltransferase (ADP-glucose pyrophosphorylase)
			COG0469	G	Pyruvate kinase
			COG0471	G	Di- and tricarboxylate antiporter
			COG0477	G	MFS family permease, includes anhydromuropeptide permease AmpG
			COG0483	G	Archaeal fructose-1,6-bisphosphatase or related enzyme, inositol monophosphatase family
			COG0524	G	Sugar or nucleoside kinase, ribokinase family
			COG0574	G	Phosphoenolpyruvate synthase/pyruvate phosphate dikinase
			COG0579	G	L-2-hydroxyglutarate oxidase LhgO
			COG0580	G	Glycerol uptake facilitator or related aquaporin (Major Intrinsic protein Family)
			COG0588	G	Phosphoglycerate mutase (BPG-dependent)
			COG0637	G	Beta-phosphoglucomutase, HAD superfamily
			COG0662	G	Mannose-6-phosphate isomerase, cupin superfamily
			COG0676	G	D-hexose-6-phosphate mutarotase
			COG0696	G	Phosphoglycerate mutase (BPG-independent), AlkP superfamily
			COG0697	G	Permease of the drug/metabolite transporter (DMT) superfamily
			COG0698	G	Ribose 5-phosphate isomerase RpiB
			COG0726	G	Peptidoglycan/xylan/chitin deacetylase, PgdA/NodB/CDA1 family
			COG0738	G	Fucose permease
			COG0794	G	D-arabinose 5-phosphate isomerase GutQ
			COG0800	G	2-keto-3-deoxy-6-phosphogluconate aldolase
			COG0837	G	Glucokinase
			COG1015	G	Phosphopentomutase
			COG1023	G	6-phosphogluconate dehydrogenase (decarboxylating)
			COG1064	G	D-arabinose 1-dehydrogenase, Zn-dependent alcohol dehydrogenase family
			COG1069	G	Ribulose kinase
			COG1070	G	Sugar (pentulose or hexulose) kinase
			COG1080	G	Phosphoenolpyruvate-protein kinase (PTS system EI component in bacteria)
			COG1082	G	Sugar phosphate isomerase/epimerase
			COG1085	G	Galactose-1-phosphate uridylyltransferase
			COG1105	G	1-phosphofructokinase or 6-phosphofructokinase II
			COG1109	G	Phosphomannomutase
			COG1129	G	ABC-type sugar transport system, ATPase component
			COG1134	G	ABC-type polysaccharide/polyol phosphate transport system, ATPase component
			COG1172	G	Ribose/xylose/arabinose/galactoside ABC-type transport system, permease component
			COG1175	G	ABC-type sugar transport system, permease component
			COG1216	G	Glycosyltransferase, GT2 family
			COG1263	G	Phosphotransferase system IIC components, glucose/maltose/N-acetylglucosamine-specific
			COG1264	G	Phosphotransferase system IIB components
			COG1299	G	Phosphotransferase system, fructose-specific IIC component
			COG1312	G	D-mannonate dehydratase
			COG1349	G	DNA-binding transcriptional regulator of sugar metabolism, DeoR/GlpR family
			COG1363	G	Putative aminopeptidase FrvX
			COG1440	G	Phosphotransferase system cellobiose-specific component IIB
			COG1445	G	Phosphotransferase system fructose-specific component IIB
			COG1447	G	Phosphotransferase system cellobiose-specific component IIA
			COG1449	G	Alpha-amylase/alpha-mannosidase, GH57 family
			COG1455	G	Phosphotransferase system cellobiose-specific component IIC
			COG1472	G	Periplasmic beta-glucosidase and related glycosidases
			COG1482	G	Mannose-6-phosphate isomerase, class I
			COG1486	G	Alpha-galactosidase/6-phospho-beta-glucosidase, family 4 of glycosyl hydrolase
			COG1489	G	DNA-binding protein, stimulates sugar fermentation
			COG1494	G	Fructose-1,6-bisphosphatase/sedoheptulose 1,7-bisphosphatase or related protein
			COG1501	G	Alpha-glucosidase/xylosidase, GH31 family
			COG1523	G	Pullulanase/glycogen debranching enzyme
			COG1543	G	Predicted glycosyl hydrolase, contains GH57 and DUF1957 domains
			COG1554	G	Phosphatase/phosphodiesterase/kojibiose phosphorylase YcjT/PafA/Npp1, AlkP superfamily
			COG1593	G	TRAP-type C4-dicarboxylate transport system, large permease component
			COG1621	G	Sucrose-6-phosphate hydrolase SacC, GH32 family
			COG1626	G	Neutral trehalase
			COG1635	G	Thiazole synthase/Archaeal ribulose 1,5-bisphosphate synthetase
			COG1638	G	TRAP-type C4-dicarboxylate transport system, periplasmic component
			COG1640	G	4-alpha-glucanotransferase
			COG1653	G	ABC-type glycerol-3-phosphate transport system, periplasmic component
			COG1682	G	ABC-type polysaccharide/teichoic acid/polyol phosphate export permease
			COG1751	G	Ligand-binding C-terminal domain of pyruvate kinase, DUF1867
			COG1762	G	Phosphotransferase system mannitol/fructose-specific IIA domain (Ntr-type)
			COG1803	G	Methylglyoxal synthase
			COG1819	G	UDP:flavonoid glycosyltransferase YjiC, YdhE family
			COG1820	G	N-acetylglucosamine-6-phosphate deacetylase
			COG1830	G	Fructose-bisphosphate aldolase class Ia, DhnA family
			COG1850	G	Ribulose 1,5-bisphosphate carboxylase, large subunit, or a RuBisCO-like protein
			COG1869	G	D-ribose pyranose/furanose isomerase RbsD
			COG1874	G	Beta-galactosidase GanA
			COG1877	G	Trehalose-6-phosphate phosphatase
			COG1879	G	ABC-type sugar transport system, periplasmic component, contains N-terminal xre family HTH domain
			COG1892	G	Phosphoenolpyruvate carboxylase
			COG1904	G	Glucuronate isomerase
			COG1925	G	HPr or related phosphotransfer protein
			COG1929	G	Glycerate kinase
			COG1940	G	Sugar kinase of the NBD/HSP70 family, may contain an N-terminal HTH domain
			COG1980	G	Archaeal fructose 1,6-bisphosphatase
			COG2017	G	Galactose mutarotase or related enzyme
			COG2074	G	2-phosphoglycerate kinase/Mevalonate-3-phosphate 5-kinase
			COG2079	G	2-methylcitrate dehydratase PrpD
			COG2115	G	Xylose isomerase
			COG2120	G	N-acetylglucosaminyl deacetylase, LmbE family
			COG2133	G	Glucose/arabinose dehydrogenase, beta-propeller fold
			COG2140	G	Oxalate decarboxylase/archaeal phosphoglucose isomerase, cupin superfamily
			COG2152	G	Predicted glycosyl hydrolase, GH43/DUF377 family
			COG2159	G	5-carboxyvanillate decarboxylase LigW (lignin degradation), amidohydro domain
			COG2160	G	L-arabinose isomerase
			COG2182	G	Maltose-binding periplasmic protein MalE
			COG2190	G	Phosphotransferase system IIA component
			COG2211	G	Na+/melibiose symporter or related transporter
			COG2213	G	Phosphotransferase system, mannitol-specific IIBC component
			COG2220	G	L-ascorbate lactonase UlaG, metallo-beta-lactamase superfamily
			COG2271	G	Sugar phosphate permease
			COG2273	G	Beta-glucanase, GH16 family
			COG2301	G	Citrate lyase beta subunit
			COG2342	G	Endo alpha-1,4 polygalactosaminidase, GH114 family (was erroneously annotated as Cys-tRNA synthetase)
			COG2376	G	Dihydroxyacetone kinase
			COG2379	G	Glycerate-2-kinase
			COG2407	G	L-fucose isomerase or related protein
			COG2513	G	2-Methylisocitrate lyase and related enzymes, PEP mutase family
			COG2610	G	H+/gluconate symporter GntT or related permease, GntP/DsdX family
			COG2704	G	Anaerobic C4-dicarboxylate transporter
			COG2706	G	6-phosphogluconolactonase, cycloisomerase 2 family
			COG2721	G	Altronate dehydratase
			COG2723	G	Beta-glucosidase/6-phospho-beta-glucosidase/beta-galactosidase
			COG2730	G	Aryl-phospho-beta-D-glucosidase BglC, GH1 family
			COG2731	G	Beta-galactosidase, beta subunit
			COG2814	G	Predicted arabinose efflux permease AraJ, MFS family
			COG2861	G	Uncharacterized conserved protein YibQ, putative polysaccharide deacetylase 2 family
			COG2893	G	Phosphotransferase system, mannose/fructose-specific component IIA
			COG2942	G	Mannose or cellobiose epimerase, N-acyl-D-glucosamine 2-epimerase family
			COG2943	G	Membrane glycosyltransferase
			COG2971	G	BadF-type ATPase, related to human N-acetylglucosamine kinase
			COG3001	G	Fructosamine-3-kinase
			COG3010	G	Putative N-acetylmannosamine-6-phosphate epimerase
			COG3037	G	Ascorbate-specific PTS system IIC component UlaA
			COG3090	G	TRAP-type C4-dicarboxylate transport system, small permease component YiaM
			COG3179	G	Chitinase, GH19 family
			COG3250	G	Beta-galactosidase/beta-glucuronidase
			COG3265	G	Gluconate kinase
			COG3280	G	Maltooligosyltrehalose synthase
			COG3281	G	Predicted trehalose synthase
			COG3325	G	Chitinase, GH18 family
			COG3345	G	Alpha-galactosidase
			COG3347	G	Rhamnose utilisation protein RhaD, predicted bifunctional aldolase and dehydrogenase
			COG3386	G	Sugar lactone lactonase YvrE
			COG3387	G	Glucoamylase (glucan-1,4-alpha-glucosidase), GH15 family
			COG3394	G	Chitooligosaccharide deacetylase ChbG, YdjC/CelG family
			COG3395	G	D-threonate/D-erythronate kinase OtnK and related C4-acid sugar kinases, YgbK/DUF1537 family
			COG3405	G	Endo-1,4-beta-D-glucanase Y
			COG3408	G	Glycogen debranching enzyme (alpha-1,6-glucosidase)
			COG3414	G	Phosphotransferase system, galactitol-specific IIB component
			COG3429	G	Glucose-6-phosphate dehydrogenase assembly protein OpcA, contains a peptidoglycan-binding domain
			COG3444	G	Phosphotransferase system, mannose/fructose/N-acetylgalactosamine-specific component IIB
			COG3459	G	Cellobiose phosphorylase
			COG3469	G	Chitinase
			COG3507	G	Beta-xylosidase
			COG3509	G	Acetyl xylan esterase AxeA and related esterases, LpqC family
			COG3525	G	N-acetyl-beta-hexosaminidase
			COG3533	G	Beta-L-arabinofuranosidase, GH127 family
			COG3534	G	Alpha-L-arabinofuranosidase
			COG3537	G	Putative alpha-1,2-mannosidase
			COG3588	G	Fructose-bisphosphate aldolase class 1
			COG3594	G	Fucose 4-O-acetylase or related acetyltransferase
			COG3622	G	Hydroxypyruvate/dehydroerythronate isomerase, Hyi/OtnI family
			COG3623	G	L-ribulose-5-phosphate 3-epimerase UlaE
			COG3635	G	2,3-bisphosphoglycerate-independent phosphoglycerate mutase, archaeal type
			COG3661	G	Alpha-glucuronidase
			COG3664	G	Beta-xylosidase
			COG3669	G	Alpha-L-fucosidase
			COG3684	G	Tagatose-1,6-bisphosphate/sulfofructosephosphate aldolase
			COG3693	G	Endo-1,4-beta-xylanase, GH35 family
			COG3709	G	Ribose 1,5-bisphosphate kinase PhnN
			COG3715	G	Phosphotransferase system, mannose/fructose/N-acetylgalactosamine-specific IIC component
			COG3716	G	Phosphotransferase system, mannose/fructose/N-acetylgalactosamine-specific IID component
			COG3717	G	5-keto 4-deoxyuronate isomerase
			COG3718	G	5-deoxy-D-glucuronate isomerase
			COG3730	G	Phosphotransferase system sorbitol-specific IIC component
			COG3731	G	Phosphotransferase system sorbitol-specific IIA component
			COG3732	G	Phosphotransferase system sorbitol-specific IIB component
			COG3734	G	2-keto-3-deoxy-galactonokinase
			COG3769	G	Mannosyl-3-phosphoglycerate phosphatase YedP/MpgP, HAD superfamily
			COG3775	G	Phosphotransferase system, galactitol-specific IIC component
			COG3822	G	D-lyxose ketol-isomerase
			COG3833	G	ABC-type maltose transport system, permease component MalG
			COG3836	G	2-keto-3-deoxy-L-rhamnonate aldolase RhmA
			COG3839	G	ABC-type sugar transport system, ATPase component MalK
			COG3855	G	Fructose-1,6-bisphosphatase
			COG3866	G	Pectate lyase
			COG3867	G	Arabinogalactan endo-1,4-beta-galactosidase
			COG3868	G	Alpha-1,4 polygalactosaminidase, glycosyl hydrolase family GH114
			COG3892	G	Myo-inositol catabolism protein LolC
			COG3925	G	N-terminal domain of the PTS fructose-specific IIB component
			COG3934	G	Endo-1,4-beta-mannosidase
			COG3936	G	Membrane-bound acyltransferase YfiQ, involved in biofilm formation
			COG3940	G	Beta-xylosidase, GH43 family
			COG3954	G	Phosphoribulokinase
			COG3957	G	Phosphoketolase
			COG3958	G	Transketolase, C-terminal subunit
			COG3959	G	Transketolase, N-terminal subunit
			COG3961	G	TPP-dependent 2-oxoacid decarboxylase, includes indolepyruvate decarboxylase
			COG3962	G	TPP-dependent trihydroxycyclohexane-1,2-dione (THcHDO) dehydratase, myo-inositol metabolism
			COG3979	G	Chitodextrinase
			COG4095	G	Sugar transporter, SemiSWEET family, contains PQ motif
			COG4124	G	Beta-mannanase
			COG4130	G	Predicted sugar epimerase, xylose isomerase-like family
			COG4154	G	L-fucose mutarotase/ribose pyranase, RbsD/FucU family
			COG4193	G	Beta- N-acetylglucosaminidase
			COG4209	G	ABC-type polysaccharide transport system, permease component
			COG4211	G	ABC-type glucose/galactose transport system, permease component
			COG4213	G	ABC-type xylose transport system, periplasmic component
			COG4214	G	ABC-type xylose transport system, permease component
			COG4225	G	Rhamnogalacturonyl hydrolase YesR
			COG4284	G	UDP-N-acetylglucosamine pyrophosphorylase
			COG4409	G	Neuraminidase (sialidase) NanH, contains C-terminal autotransporter domain
			COG4451	G	Ribulose bisphosphate carboxylase small subunit
			COG4468	G	Galactose-1-phosphate uridylyltransferase
			COG4573	G	Tagatose-1,6-bisphosphate aldolase non-catalytic subunit AgaZ/GatZ
			COG4580	G	Maltoporin (phage lambda and maltose receptor)
			COG4632	G	Sugar-P-sugar glycosidase (uncovering enzyme, UCE), NAGPA superfamily
			COG4668	G	Mannitol/fructose-specific phosphotransferase system, IIA domain
			COG4677	G	Pectin methylesterase and related acyl-CoA thioesterases
			COG4692	G	Predicted neuraminidase (sialidase)
			COG4724	G	Endo-beta-N-acetylglucosaminidase D
			COG4806	G	L-rhamnose isomerase
			COG4809	G	ADP-dependent glucokinase/phosphofructokinase
			COG4813	G	Trehalose utilization protein
			COG4833	G	Predicted alpha-1,6-mannanase, GH76 family
			COG4945	G	Carbohydrate-binding DOMON domain
			COG4975	G	Glucose uptake protein GlcU
			COG4993	G	Glucose dehydrogenase, PQQ-dependent
			COG5017	G	UDP-N-acetylglucosamine transferase subunit ALG13
			COG5026	G	Hexokinase
			COG5039	G	Exopolysaccharide biosynthesis protein EpsI, predicted pyruvyl transferase
			COG5263	G	Glucan-binding domain (YG repeat)
			COG5297	G	Cellulase/cellobiase CelA1
			COG5309	G	Exo-beta-1,3-glucanase, GH17 family
			COG5368	G	Endo-beta-1,2-glucanase, glucoamylase superfamily
			COG5434	G	Polygalacturonase
			COG5498	G	Endoglucanase Acf2
			COG5521	G	Maltodextrin utilization protein YvdJ (function unknown)
			COG5542	G	Mannosyltransferase related to Gpi18
