# Supplementary material for: Pan-genome wide association study of Glaesserella parasuis highlights genes associated with virulence and biofilm formation
Source: Front Microbiol. 2023 Apr 17;14:1160433. doi: 10.3389/fmicb.2023.1160433 (PMC10149723; doi:10.3389/fmicb.2023.1160433)
Supplement: Supplementary file 4 [file Table_4.XLSX]

## Sheet: Sheet1
Table S4. PHI annotation of genes
Mutant Phenotype			Four gene sets		Gene	COG	Production
Resistance			core		grcA	COG3445	Autonomous glycyl radical cofactor
			soft		gyrA	COG0188	DNA gyrase subunit A
			shell		thiQ	COG3840	Thiamine import ATP-binding protein ThiQ
					parC	COG0188	DNA topoisomerase 4 subunit A
			cloud		gpsA	COG0240	Glycerol-3-phosphate dehydrogenase [NAD(P)+]
Increased virulence			core		aphA	COG3700	Class B acid phosphatase
					htrE	COG3188	Outer membrane usher protein HtrE
					lpoA	COG3107	Penicillin-binding protein activator LpoA
					holC	COG2927	DNA polymerase III subunit chi
			soft		mglC	COG4211	Galactoside transport system permease protein MglC
					pepO	COG3590	Neutral endopeptidase
					yhaH	COG3152	Inner membrane protein YhaH
					lysA	COG0019	Diaminopimelate decarboxylase
					mukF	COG3006	Chromosome partition protein MukF
					yebS	COG2995	Intermembrane transport protein YebS
					lapB	COG2956	Lipopolysaccharide assembly protein B
					rplN	COG0093	50S ribosomal protein L14
					rpsH	COG0096	30S ribosomal protein S8
			shell		mukE	COG3095	Chromosome partition protein MukE
					wbpD	COG0110	UDP-2-acetamido-3-amino-2,3-dideoxy-D-glucuronate N-acetyltransferase
					ybaQ	COG3093	putative HTH-type transcriptional regulator YbaQ
					rimK	COG0189	Ribosomal protein S6--L-glutamate ligase
					htpG	COG0326	Chaperone protein HtpG
					dinB	COG0389	DNA polymerase IV
			cloud		yhcG	COG4804	Putative nuclease YhcG
					gltX	COG0008	Glutamate--tRNA ligase
					tufB	COG0050	Elongation factor Tu 2
					hisH	COG0118	Imidazole glycerol phosphate synthase subunit HisH
					ftsZ	COG0206	Cell division protein FtsZ
					yddA	COG4178	Inner membrane ABC transporter ATP-binding protein YddA
					otnK	COG3395	3-oxo-tetronate kinase
					hisS_1	COG0124	Histidine--tRNA ligase
					ydiO	COG0270	putative BsuMI modification methylase subunit YdiO
					dinJ	COG3077	Antitoxin DinJ
					napC	COG3005	Cytochrome c-type protein NapC
					ribBA	COG0108	Riboflavin biosynthesis protein RibBA
					maa	COG0110	Maltose O-acetyltransferase
					argG	COG0137	Argininosuccinate synthase
					ispA_1	COG0142	Farnesyl diphosphate synthase
					rpsO	COG0184	30S ribosomal protein S15
					rpsS	COG0185	30S ribosomal protein S19
					rpsQ_1	COG0186	30S ribosomal protein S17
					lutA	COG0247	Lactate utilization protein A
					engB	COG0218	putative GTP-binding protein EngB
					purH	COG0138	Bifunctional purine biosynthesis protein PurH
					efp	COG0231	Elongation factor P
					trmL	COG0219	tRNA (cytidine(34)-2'-O)-methyltransferase
					pepB	COG0260	Peptidase B
					purN	COG0299	Phosphoribosylglycinamide formyltransferase
					hemA	COG0373	Glutamyl-tRNA reductase
					moaE	COG0314	Molybdopterin synthase catalytic subunit
					fabD	COG0331	Malonyl CoA-acyl carrier protein transacylase
					fabH	COG0332	3-oxoacyl-[acyl-carrier-protein] synthase 3
					proC	COG0345	Pyrroline-5-carboxylate reductase
					trmD	COG0336	tRNA (guanine-N(1)-)-methyltransferase
Loss of pathogenicity			core		zipA	COG3115	Cell division protein ZipA
					yaaA	COG3022	Peroxide stress resistance protein YaaA
					nanE	COG3010	Putative N-acetylmannosamine-6-phosphate 2-epimerase
					priB	COG2965	Primosomal replication protein N
					ubiK	COG2960	Ubiquinone biosynthesis accessory factor UbiK
					yafJ	COG0121	Putative glutamine amidotransferase YafJ
					trpA	COG0159	Tryptophan synthase alpha chain
			soft		nhaA	COG3004	Na(+)/H(+) antiporter NhaA
					tktA	COG0021	Transketolase 1
					rlmM	COG2933	Ribosomal RNA large subunit methyltransferase M
					ilvI	COG0028	Acetolactate synthase isozyme 3 large subunit
					ddc	COG0076	L-2,4-diaminobutyrate decarboxylase
					leuA	COG0119	2-isopropylmalate synthase
					purD	COG0151	Phosphoribosylamine--glycine ligase
					rnhB	COG0164	Ribonuclease HII
					fbaA	COG0191	Fructose-bisphosphate aldolase class 2
			shell		pcp	COG3133	Outer membrane lipoprotein pcp
					lptE	COG2980	LPS-assembly lipoprotein LptE
					yiaM	COG3090	2,3-diketo-L-gulonate TRAP transporter small permease protein YiaM
					ubiD_1	COG0043	3-octaprenyl-4-hydroxybenzoate carboxy-lyase
					purA	COG0104	Adenylosuccinate synthetase
					perB	COG0110	GDP-perosamine N-acetyltransferase
					ilvE	COG0115	Branched-chain-amino-acid aminotransferase
					rsmB	COG0144	Ribosomal RNA small subunit methyltransferase B
					ppa	COG0221	Inorganic pyrophosphatase
					folD	COG0190	Bifunctional protein FolD protein
					otnC	COG0235	3-oxo-tetronate 4-phosphate decarboxylase
					rlmL	COG0116	Ribosomal RNA large subunit methyltransferase K/L
			cloud		yejF	COG4172	putative ABC transporter ATP-binding protein YejF
					ttcA	COG0037	tRNA-cytidine(32) 2-sulfurtransferase
					bolA	COG0271	DNA-binding transcriptional regulator BolA
					prfC	COG4108	Peptide chain release factor RF3
					siaQ	COG3090	Sialic acid TRAP transporter small permease protein SiaQ
					fdhE	COG3058	Protein FdhE
					seqA	COG3057	Negative modulator of initiation of replication
					araD	COG0235	L-ribulose-5-phosphate 4-epimerase AraD
					ompW	COG3047	Outer membrane protein W
					rdgC	COG2974	Recombination-associated protein RdgC
					proB_1	COG0263	Glutamate 5-kinase
					dauR	COG2964	Transcriptional regulator DauR
					rpoC	COG0086	DNA-directed RNA polymerase subunit beta'
					rplW	COG0089	50S ribosomal protein L23
					rarD	COG2962	Protein RarD
					purM	COG0150	Phosphoribosylformylglycinamidine cyclo-ligase
					fbp	COG0158	Fructose-1,6-bisphosphatase class 1
					ligA	COG0272	DNA ligase
					rlmJ	COG2961	Ribosomal RNA large subunit methyltransferase J
					grxD	COG0278	Glutaredoxin 4
					cdd	COG0295	Cytidine deaminase
					prtR	COG2932	HTH-type transcriptional regulator PrtR
					glgB	COG0296	1,4-alpha-glucan branching enzyme GlgB
					pepN	COG0308	Aminopeptidase N
					lpxH	COG2908	UDP-2,3-diacylglucosamine hydrolase
					tldD	COG0312	Metalloprotease TldD
					uvrC_5	COG0322	UvrABC system protein C
					fadD	COG0318	Long-chain-fatty-acid--CoA ligase
					erpA	COG0316	Iron-sulfur cluster insertion protein ErpA
Reduced virulence			core		bamA	COG4775	Outer membrane protein assembly factor BamA
					artP	COG4161	Arginine transport ATP-binding protein ArtP
					panF	COG4145	Sodium/pantothenate symporter
					hisG	COG0040	ATP phosphoribosyltransferase
					ccmA	COG4133	Cytochrome c biogenesis ATP-binding export protein CcmA
					bamD	COG4105	Outer membrane protein assembly factor BamD
					lapA	COG3771	Lipopolysaccharide assembly protein A
					sstT	COG3633	Serine/threonine transporter SstT
					ycgL	COG3100	Protein YcgL
					hemY	COG3071	Protein HemY
					ytfJ	COG3054	putative protein YtfJ
					yafQ	COG3041	mRNA interferase toxin YafQ
					cysZ	COG2981	Sulfate transporter CysZ
					trpR	COG2973	Trp operon repressor
					sbcB	COG2925	Exodeoxyribonuclease I
					gapA	COG0057	Glyceraldehyde-3-phosphate dehydrogenase A
					rpsI	COG0103	30S ribosomal protein S9
			soft		hemG	COG4635	Protoporphyrinogen IX dehydrogenase [menaquinone]
					oppF	COG4608	Oligopeptide transport ATP-binding protein OppF
					sapC	COG4171	Putrescine export system permease protein SapC
					sapD	COG4170	Peptide transport system ATP-binding protein SapD
					sapB	COG4168	Putrescine export system permease protein SapB
					sapF	COG4167	Peptide transport system ATP-binding protein SapF
					sapA	COG4166	Peptide transport periplasmic protein SapA
					thiB	COG4143	Thiamine-binding periplasmic protein
					pepP	COG0006	Xaa-Pro aminopeptidase
					tsaC	COG0009	Threonylcarbamoyl-AMP synthase
					malK	COG3839	Maltose/maltodextrin import ATP-binding protein MalK
					yciO	COG0009	putative protein YciO
					alaS	COG0013	Alanine--tRNA ligase
					hipA	COG3550	Serine/threonine-protein kinase toxin HipA
					purK	COG0026	N5-carboxyaminoimidazole ribonucleotide synthase
					cysK	COG0031	Cysteine synthase
					mdh	COG0039	Malate dehydrogenase
					purE	COG0041	N5-carboxyaminoimidazole ribonucleotide mutase
					dusA	COG0042	tRNA-dihydrouridine(20/20a) synthase
					rpsL	COG0048	30S ribosomal protein S12
					rplK	COG0080	50S ribosomal protein L11
					levE	COG3444	PTS system fructose-specific EIIB component
					yhcB	COG3105	Inner membrane protein YhcB
					yecM	COG3102	Protein YecM
					epmC	COG3101	Elongation factor P hydroxylase
					mukB	COG3096	Chromosome partition protein MukB
					zapB	COG3074	Cell division protein ZapB
					cyaA	COG3072	Adenylate cyclase
					rseB	COG3026	Sigma-E factor regulatory protein RseB
					rplA	COG0081	50S ribosomal protein L1
					ampD	COG3023	1,6-anhydro-N-acetylmuramyl-L-alanine amidase AmpD
					rplE	COG0094	50S ribosomal protein L5
					iscX	COG2975	Protein IscX
					rpsE	COG0098	30S ribosomal protein S5
					higA-2	COG2944	Antitoxin HigA-2
					sdhE	COG2938	FAD assembly factor SdhE
					plsB	COG2937	Glycerol-3-phosphate acyltransferase
					rpsM	COG0099	30S ribosomal protein S13
					tusC	COG2923	Protein TusC
					rpsK	COG0100	30S ribosomal protein S11
					rplM	COG0102	50S ribosomal protein L13
			shell		rnb	COG4776	Exoribonuclease 2
					rsxC	COG4656	Ion-translocating oxidoreductase complex subunit C
					yciH	COG0023	putative protein YciH
					hisB	COG0131	Histidine biosynthesis bifunctional protein HisB
					fucA	COG0235	L-fuculose phosphate aldolase
					lolE_1	COG4591	Lipoprotein-releasing system transmembrane protein LolE
					znuA	COG4531	High-affinity zinc uptake system protein ZnuA
					yegI	COG4248	Protein kinase YegI
					dsbD	COG4232	Thiol:disulfide interchange protein DsbD
					nadK	COG0061	NAD kinase
					yfiC	COG4123	tRNA1(Val) (adenine(37)-N6)-methyltransferase
					iolD	COG3962	3D-(3,5/4)-trihydroxycyclohexane-1,2-dione hydrolase
					yhdT	COG3924	putative membrane protein YhdT
					leuD1	COG0066	3-isopropylmalate dehydratase small subunit 1
					fbpC2	COG3842	Fe(3+) ions import ATP-binding protein FbpC 2
					aroC	COG0082	Chorismate synthase
					oadG	COG3630	Oxaloacetate decarboxylase gamma chain
					ydeN	COG3545	Putative hydrolase YdeN
					rplF	COG0097	50S ribosomal protein L6
					bioD1	COG0132	ATP-dependent dethiobiotin synthetase BioD 1
					ycdY	COG3381	Chaperone protein YcdY
					plsC	COG0204	1-acyl-sn-glycerol-3-phosphate acyltransferase
					dmsD	COG3381	Tat proofreading chaperone DmsD
					dmsC	COG3302	Anaerobic dimethyl sulfoxide reductase chain C
					sdhL	COG0169	Shikimate dehydrogenase-like protein
					thyA	COG0207	Thymidylate synthase
					rep	COG0210	ATP-dependent DNA helicase Rep
					ebgA	COG3250	Evolved beta-galactosidase subunit alpha
					nusG	COG0250	Transcription termination/antitermination protein NusG
					rhsC	COG3209	Putative deoxyribonuclease RhsC
					dapF	COG0253	Diaminopimelate epimerase
					cutC	COG3142	Copper homeostasis protein CutC
					rplU	COG0261	50S ribosomal protein L21
					matP	COG3120	Macrodomain Ter protein
					ygiW	COG3111	Protein YgiW
					sgbH	COG0269	3-keto-L-gulonate-6-phosphate decarboxylase SgbH
					thiI	COG0301	tRNA sulfurtransferase
					deoC	COG0274	Deoxyribose-phosphate aldolase
					ycjX	COG3106	putative protein YcjX
					rsmH	COG0275	Ribosomal RNA small subunit methyltransferase H
					yejK	COG3081	Nucleoid-associated protein YejK
					fis	COG2901	DNA-binding protein Fis
					bioF	COG0156	8-amino-7-oxononanoate synthase 2
					rpsJ	COG0051	30S ribosomal protein S10
					rpsB	COG0052	30S ribosomal protein S2
					truA	COG0101	tRNA pseudouridine synthase A
					hemB	COG0113	Delta-aminolevulinic acid dehydratase
					hemH	COG0276	Ferrochelatase
					dld	COG0277	Quinone-dependent D-lactate dehydrogenase
					msrAB_2	COG0225	Peptide methionine sulfoxide reductase MsrA/MsrB
					rraB_1	COG3076	Regulator of ribonuclease activity B
					relA	COG0317	GTP pyrophosphokinase
					gmk	COG0194	Guanylate kinase
					moeA	COG0303	Molybdopterin molybdenumtransferase
					tfoX	COG3070	DNA transformation protein TfoX
					folE	COG0302	GTP cyclohydrolase 1
			cloud		sadA	COG5295	Autotransporter adhesin SadA
					nhhA	COG5295	Autotransporter adhesin NhhA
					hflD_1	COG2915	High frequency lysogenization protein HflD
					hemL	COG0001	Glutamate-1-semialdehyde 2,1-aminomutase
					ychF	COG0012	Ribosome-binding ATPase YchF
					proA	COG0014	Gamma-glutamyl phosphate reductase
					ehaG	COG5295	Autotransporter adhesin EhaG
					mrcA	COG5009	Penicillin-binding protein 1A
					purF	COG0034	Amidophosphoribosyltransferase
					leuC	COG0065	3-isopropylmalate dehydratase large subunit
					cydD	COG4988	ATP-binding/permease protein CydD
					xerD	COG4974	Tyrosine recombinase XerD
					rplB	COG0090	50S ribosomal protein L2
					rplV	COG0091	50S ribosomal protein L22
					xerC	COG4973	Tyrosine recombinase XerC
					pilE1	COG4969	Fimbrial protein
					rpsC	COG0092	30S ribosomal protein S3
					fumC	COG0114	Fumarate hydratase class II
					aroA	COG0128	3-phosphoshikimate 1-carboxyvinyltransferase
					envC	COG4942	Murein hydrolase activator EnvC
					yhcG	COG4804	Putative nuclease YhcG
					ilvD	COG0129	Dihydroxy-acid dehydratase
					trpB	COG0133	Tryptophan synthase beta chain
					pfkA	COG0205	ATP-dependent 6-phosphofructokinase isozyme 1
					rpmA	COG0211	50S ribosomal protein L27
					prfA	COG0216	Peptide chain release factor RF1
					nlpI	COG4785	Lipoprotein NlpI
					fmt	COG0223	Methionyl-tRNA formyltransferase
					atpG_1	COG0224	ATP synthase gamma chain
					corC	COG4535	Magnesium and cobalt efflux protein CorC
					bacA	COG4178	Vitamin B12 transport ATP-binding protein BacA
					upp	COG0035	Uracil phosphoribosyltransferase
					oppA	COG4166	Periplasmic oligopeptide-binding protein
					rpe	COG0036	Ribulose-phosphate 3-epimerase
					dnaB	COG0305	Replicative DNA helicase
					maeB	COG0280	NADP-dependent malic enzyme
					ypjD	COG4137	Inner membrane protein YpjD
					pheS	COG0016	Phenylalanine--tRNA ligase alpha subunit
					hisC_1	COG0079	Histidinol-phosphate aminotransferase
					rplX	COG0198	50S ribosomal protein L24
					rplP	COG0197	50S ribosomal protein L16
					nusA	COG0195	Transcription termination/antitermination protein NusA
					potA	COG3842	Spermidine/putrescine import ATP-binding protein PotA
					msmX	COG3839	Oligosaccharides import ATP-binding protein MsmX
					malG	COG3833	Maltose/maltodextrin transport system permease protein MalG
					map	COG0024	Methionine aminopeptidase
					dusB	COG0042	tRNA-dihydrouridine synthase B
					dusC	COG0042	tRNA-dihydrouridine(16) synthase
					hisA	COG0106	1-(5-phosphoribosyl)-5-[(5-phosphoribosylamino)methylideneamino] imidazole-4-carboxamide isomerase
					ribF	COG0196	Bifunctional riboflavin kinase/FMN adenylyltransferase
					manY	COG3715	PTS system mannose-specific EIIC component
					otnI	COG3622	2-oxo-tetronate isomerase
					tpiA	COG0149	Triosephosphate isomerase
					pta	COG0280	Phosphate acetyltransferase
					hipA	COG3550	Serine/threonine-protein kinase toxin HipA
					tyrA	COG0287	T-protein
					lex1	COG3306	Lipooligosaccharide biosynthesis protein lex-1
					purL	COG0046	Phosphoribosylformylglycinamidine synthase
					fieF	COG0053	Ferrous-iron efflux pump FieF
					metG	COG0073	Methionine--tRNA ligase
					rpoB	COG0085	DNA-directed RNA polymerase subunit beta
					ispB	COG0142	Octaprenyl diphosphate synthase
					parE	COG0187	DNA topoisomerase 4 subunit B
					bioA	COG0161	Adenosylmethionine-8-amino-7-oxononanoate aminotransferase
					can_1	COG0288	Carbonic anhydrase 2
					selB	COG3276	Selenocysteine-specific elongation factor
					gntK	COG3265	Thermoresistant gluconokinase
					glyA	COG0112	Serine hydroxymethyltransferase
					folP	COG0294	Dihydropteroate synthase
					glpC	COG0247	Anaerobic glycerol-3-phosphate dehydrogenase subunit C
					phnD1	COG3221	putative ABC transporter phosphite binding protein PhnD1
					ubiC_1	COG3161	Chorismate pyruvate-lyase
					argS	COG0018	Arginine--tRNA ligase
					glgA	COG0297	Glycogen synthase
					lptC	COG3117	Lipopolysaccharide export system protein LptC
					ilvC	COG0059	Ketol-acid reductoisomerase (NADP(+))
					ileS	COG0060	Isoleucine--tRNA ligase
					ftsL	COG3116	Cell division protein FtsL
					ftsN	COG3087	Cell division protein FtsN
					fadI	COG0183	3-ketoacyl-CoA thiolase FadI
					yjjV	COG0084	putative metal-dependent hydrolase YjjV
					napA	COG0243	Periplasmic nitrate reductase
					rseC	COG3086	Protein RseC
					yihD	COG3084	Protein YihD
					rplD	COG0088	50S ribosomal protein L4
					ispF	COG0245	2-C-methyl-D-erythritol 2,4-cyclodiphosphate synthase
					glnA	COG0174	Glutamine synthetase
					yejM	COG3083	Inner membrane protein YejM
					frdD	COG3080	Fumarate reductase subunit D
					trpS	COG0180	Tryptophan--tRNA ligase
					uvrA	COG0178	UvrABC system protein A
					pheT	COG0072	Phenylalanine--tRNA ligase beta subunit
					hisD	COG0141	Histidinol dehydrogenase
					nhaB	COG3067	Na(+)/H(+) antiporter NhaB
					mutH	COG3066	DNA mismatch repair protein MutH
					argH	COG0165	Argininosuccinate lyase
Unaffected pathogenicity			core		mepA	COG3770	Penicillin-insensitive murein endopeptidase
					hutX	COG3721	Intracellular heme transport protein HutX
					sorA	COG3715	PTS system sorbose-specific EIIC component
					grcA	COG3445	Autonomous glycyl radical cofactor
					pntA	COG3288	NAD(P) transhydrogenase subunit alpha
			soft		rsxG	COG4659	Ion-translocating oxidoreductase complex subunit G
					rnfD	COG4658	Ion-translocating oxidoreductase complex subunit D
					hmuV	COG4559	Hemin import ATP-binding protein HmuV
					hmuT	COG4558	Hemin-binding periplasmic protein HmuT
					fucU_1	COG4154	L-fucose mutarotase
					asnS	COG0017	Asparagine--tRNA ligase
					yraJ	COG3188	Outer membrane usher protein YraJ
					ubiJ	COG3165	Ubiquinone biosynthesis accessory factor UbiJ
					glpB	COG3075	Anaerobic glycerol-3-phosphate dehydrogenase subunit B
			shell		fptA	COG4773	Fe(3+)-pyochelin receptor
					rnfE	COG4660	Ion-translocating oxidoreductase complex subunit E
					lolE_2	COG4591	Lipoprotein-releasing system transmembrane protein LolE
					isfD	COG4221	Sulfoacetaldehyde reductase
					rrrD	COG3772	Lysozyme RrrD
					bamE	COG2913	Outer membrane protein assembly factor BamE
					tamB	COG2911	Translocation and assembly module subunit TamB
					recT	COG3723	Protein RecT
					iolB	COG3718	5-deoxy-glucuronate isomerase
					malT	COG2909	HTH-type transcriptional regulator MalT
					iolB_3	COG3718	5-deoxy-glucuronate isomerase
					phnE	COG3639	Phosphate-import permease protein PhnE
					eno	COG0148	Enolase
					ulaE	COG3623	L-ribulose-5-phosphate 3-epimerase UlaE
					sat_1	COG3468	Serine protease sat autotransporter
					serS	COG0172	Serine--tRNA ligase
			cloud		zwf	COG0364	Glucose-6-phosphate 1-dehydrogenase
					yciB	COG2917	putative intracellular septation protein A
					hslV_1	COG5405	ATP-dependent protease subunit HslV
					stpA	COG2916	DNA-binding protein StpA
					ydgA	COG5339	Protein YdgA
					purB	COG0015	Adenylosuccinate lyase
					ispU	COG0020	Ditrans,polycis-undecaprenyl-diphosphate synthase ((2E,6E)-farnesyl-diphosphate specific)
					nhaP	COG0025	Na(+)/H(+) antiporter NhaP
					tilS	COG0037	tRNA(Ile)-lysidine synthase
					xerD	COG4974	Tyrosine recombinase XerC
					rsmA	COG0030	Ribosomal RNA small subunit methyltransferase A
					sucC	COG0045	Succinate--CoA ligase [ADP-forming] subunit beta
					ribH	COG0054	6,7-dimethyl-8-ribityllumazine synthase
					argF_2	COG0078	Ornithine carbamoyltransferase
					ycfH	COG0084	putative metal-dependent hydrolase YcfH
					yhcG	COG4804	Putative nuclease YhcG
					pilQ	COG4796	Type IV pilus biogenesis and competence protein PilQ
					hisF_1	COG0107	Imidazole glycerol phosphate synthase subunit HisF
					serA	COG0111	D-3-phosphoglycerate dehydrogenase
					lolC	COG4591	Lipoprotein-releasing system transmembrane protein LolC
					artQ_1	COG4215	Arginine ABC transporter permease protein ArtQ
					artM	COG4160	Arginine ABC transporter permease protein ArtM
					gltB	COG0067	Glutamate synthase [NADPH] large chain
					sucD	COG0074	Succinate--CoA ligase [ADP-forming] subunit alpha
					modB	COG4149	Molybdenum transport system permease protein ModB
					yidK	COG4146	putative symporter YidK
					atpD	COG0055	ATP synthase subunit beta
					ribD	COG0117	Riboflavin biosynthesis protein RibD
					malP	COG0058	Maltodextrin phosphorylase
					rplC	COG0087	50S ribosomal protein L3
					tmk	COG0125	Thymidylate kinase
					purC	COG0152	Phosphoribosylaminoimidazole-succinocarboxamide synthase
					tyrS	COG0162	Tyrosine--tRNA ligase
					pyrD	COG0167	Dihydroorotate dehydrogenase (quinone)
					manZ	COG3716	PTS system mannose-specific EIID component
					yjdF	COG3647	Inner membrane protein YjdF
					talB	COG0176	Transaldolase B
					nth_1	COG0177	Endonuclease III
					espP	COG3468	Serine protease EspP
					gyrB	COG0187	DNA gyrase subunit B
					fic	COG3177	Protein adenylyltransferase SoFic
Lethal factor			soft		mltF	COG4623	Membrane-bound lytic murein transglycosylase F
					lolB	COG3017	Outer-membrane lipoprotein LolB
					tusE	COG2920	Sulfurtransferase TusE
					rpsG	COG0049	30S ribosomal protein S7
					pheA	COG0077	Bifunctional chorismate mutase/prephenate dehydratase
			shell		zot	COG4128	Zona occludens toxin
					nrfA_1	COG3303	Cytochrome c-552
					ftsB_1	COG2919	Cell division protein FtsB
					thrB	COG0083	Homoserine kinase
			cloud		ccmH	COG3088	Cytochrome c-type biogenesis protein CcmH
					glnS	COG0008	Glutamine--tRNA ligase
