# Supplementary material for: Pan-genome wide association study of Glaesserella parasuis highlights genes associated with virulence and biofilm formation
Source: Front Microbiol. 2023 Apr 17;14:1160433. doi: 10.3389/fmicb.2023.1160433 (PMC10149723; doi:10.3389/fmicb.2023.1160433)
Supplement: Supplementary file 5 [file Table_5.xlsx]

## Sheet: Sheet1
Table S5. VFDB annotation of strong virulence-associated genes
Function			Virunlence factors					Gene		Production
Adherence			AAFs					elfC		F17 fimbrial uscher
			BadA/Vomp					upaG_10		trimeric autotransporter adhesins
			SimA ABZ81624					group_8590		SIM protein
			HMW1					hmw1A		Adhesin HMW1A, two-partner secretion (TPS) pathway TpsA exoprotein
								hmw1B		Two-partner secretion (TPS) system translocator Hmw1B
								hmw1C		Glycosyltransferase
			HMW2					hmw2A		Adhesin HMW2A, two-partner secretion (TPS) pathway TpsA exoprotein
								hmw2B		Two-partner secretion (TPS) pathway TpsB outer membrane pore-forming translocator protein
								hmw2C		Glycosyltransferase
			Haemagglutinating pili					hifA		Haemagglutinating pilus pilin
								hifB		Periplasmic chaperone
								hifC		Membrane anchor
								hifD		Minor structural protein
								hifE		Tip adhesin
			Haemophilus adhesion and penetration					hap		Adhesion and penetration protein Hap
			Hia/Hsf					hia/hsf		YadA family autotransporter adhesin
			OapA					oapA		Opacity associated protein (oapA)
			P5 protein					ompP5		Outer membrane protein P5 (ompA), human factor H binding protein
								flp3		Flp family type IVb pilin
			The tad locus					flpB		Prepilin peptidase
								flpC		Flp operon protein C
								flpD		Flp operon protein D
								rcpA		Type II and III secretion system protein family protein
								rcpB		Hypothetical protein
								tadA		CpaF family protein
								tadB		Type II secretion system F family protein
								tadD		Tetratricopeptide repeat protein
								tadE		Pilus assembly protein
								tadF		Tight adherence protein F
								tadG		Pilus assembly protein
								comE/pilQ		Type IV pilus secretin PilQ
								pilA		Prepilin peptidase-dependent pilin
								pilB		Type IV-A pilus assembly ATPase PilB
								pilC		Type II secretion system F family protein
			Type IV pili					pilD		A24 family peptidase
								orfH		PdtorfH
								wbpE		UDP-2-acetamido-2-deoxy-3-oxo-D-glucuronate aminotransferase
								wbpI		UDP-2,3-diacetamido-2,3-dideoxy-D-glucuronate 2-epimeras
								galE		UDP-glucose 4-epimerase GalE
			LPS O-antigen					galU		UTP--glucose-1-phosphate uridylyltransferase GalU
								gmhA/lpcA		Phosphoheptose isomerase
								htrB		Lipid A biosynthesis lauroyl acyltransferase
Endotoxin			LOS(Lipooligosaccharide)					kdkA		3-deoxy-D-manno-octulosonic-acid kinase
								kdsA		2-dehydro-3-deoxyphosphooctonate aldolase
								kdsB		3-deoxy-manno-octulosonate cytidylyltransferase
								kdtA		3-deoxy-d-manno-octulosonic-acid transferase
								kfiC		Lipopolysaccharide biosynthesis protein
								kpsF		KpsF/GutQ family sugar isomerase
								lex2A		Hypothetical protein
								lgtA		N-acetylglucosamine glycosyltransferase
								lgtC		Glycosyltransferase
								lgtF		Beta-1,4-glucosyltransferase
								lic2A		Glycosyltransferase
								licA		Choline kinase
								licB		Choline permease
								licC		Phosphocholine cytidyltransferase
								licD		Phosphocholine transferase
								lic3A		Alpha-2,3-sialyltransferase
								lpsA		Glycosyltransferase
								lpt6		Phosphoethanolamine (Petn) transferase
								lpxA		UDP-N-acetylglucosamine acyltransferase
								lpxB		Lipid-A-disaccharide synthase
								lpxH		UDP-2,3-diacylglucosamine pyrophosphohydrolase
								lpxK		Tetraacyldisaccharide 4'-kinase
								lsgA		Lipopolysaccharide biosynthesis transporter
								lsgB		Sialyltransferase
								lsgC		Glycosyltransferase
								msbA		Lipid transporter ATP-binding/permease
								msbB		Lipid A biosynthesis (KDO)2-(lauroyl)-lipid IVA acyltransferase
								neuA		Acylneuraminate cytidylyltransferase
								opsX/rfaC		Heptosyltransferase I
								orfE		Lipopolysaccharide biosynthesis protein
								orfM		Deoxyribonucleotide triphosphate pyrophosphatase
								orfO		Putative acyl-CoA dehydrogenase
								rfaD		ADP-L-glycero-D-mannoheptose-6-epimerase
								rfaE		ADP-heptose synthase
								siaA		N-acetylneuraminic acid synthase-like protein
								waaQ		Heptosyltransferase-like protein
								wbaP/rfbP		Undecaprenyl-phosphate galactosephosphotransferase
								wecA		Undecaprenyl-phosphate alpha-N-acetylglucosaminyltransferase
								yhbX		Phosphoethanolamine transferase
								yhxB/manB		Phosphomannomutase
			LPS(Bordetella)					bplF		Lipopolysaccharide biosynthesis protein
exotoxin			Nhe					group_5852		Hemolysin A
			OmpA					group_2488		RTX toxin transporter, ATPase protein
			ABC-type heme transporter					uup		ABC transporter
Immune evasion			Exopolysaccharide					galE		UDP-glucose 4-epimerase
								galU		Glucosephosphate uridylyltransferase
								manA		Mannose-6-phosphate isomerase, class I
								manB		Phosphomannomutase
								mrsA/glmM		Phosphoglucosamine mutase
								pgi		Glucose-6-phosphate isomerase
			IgA1 protease					iga1		Immunoglobin A1 protease
			P2 porin					ompP2		Outer membrane protein P2 (ompP2), laminin binding protein
			OmpA					group_3905		transferrin-binding protein 2 precursor
			Haemophilus iron transport locus					hitA		Iron ABC transporter substrate-binding protein
			Heme biosynthesis					hemA		Glutamyl-tRNA reductase
								hemY		Heme biosynthesis protein HemY
			Heme/Hemopexin-binding complex					hxuC		Heme-hemopexin utilization protein C, haem receptor
								hgbA		TonB-dependent hemoglobin receptor HgbA
			Hemoglobin binding proteins (Hgps)					tbpA		Transferrin-binding protein 1 precursor
								tbpB		Transferrin-binding protein 2 precursor
			Heme uptake(Escherichia)					chuU		Heme permease protein ChuU
			Iron/manganese transport(Escherichia)					sitD		Iron/manganese ABC transporter permease subunit SitD
			Ton system(Neisseria)					exbD		Biopolymer transporter ExbD
Nutritional/Metabolic			Glutamine synthesis					glnA		Type I glutamate-ammonia ligase
			Oligopeptide-binding protein oppA					oppA_1		Peptide ABC transporter substrate
			Capsule					lacE		ABC transporter substrate
			Bap (Biofilm-associated protein)					uhpT		Hexose phosphate transport protein
Nutritional/Metabolic-glucose			Bap (Biofilm-associated protein)					uhpC		Hexose phosphate transport protein
Regulation			LPS(Lipopolysaccharide)					prpC		Serine-threonine phosphatase
								uhpA		Response regulator transcription factor
			Bap(Biofilm-associated protein)					group_6939		HigA family addiction module antidote protein
Immune modulation -capsule			OmpA					group_5547		Membrane protein
			N-linked protein glycosylation					pglH		Glycosyltransferase family 4 protein
								group_4165		Hypothetical protein
			Capsule					cpsY		Capsular polysaccharide phosphotransferase
								group_6341		Glycosyltransferase
			AipA					wbbD_1		Glycosyltransferase
								group_1181		Polysaccharide biosynthesis protein
Immune modulation-LPS			LPS(Lipopolysaccharide)					group_4155		Glycosyltransferase family 4 protein
								group_576		Pyridoxal phosphate
								arnB		Lipopolysaccharide biosynthesis protein
			Eps T2SS					epsL		Probable sugar transferase
Immune modulation-LOS			LPS(Lipopolysaccharide)					lpxK		Tetraacyldisaccharide 4'-kinase
			LOS(Lipooligosaccharide)					group_4170		Sialyltransferase
								lst_2		Sialyltransferase
								group_7550		Sialyltransferase
Immune modulation			Bap(Biofilm-associated protein)					group_158		Hyperosmolarity resistance protein
Secrete system			Capsule					rbsB_2		Sugar ABC transporter substrate
			T3SS					tsf		Type IV secretion system effector
Antiphagocytosis			Capsular polysaccharide(Vibrio)					wbfU		Capsular polysaccharide
								wbjD/wecB		UDP-N-acetylglucosamine 2-epimerase (non-hydrolyzing) VpsA
								wecC		UDP-N-acetyl-D-mannosamine dehydrogenase
								wza		Polysaccharide export protein
								wzb		Phosphotyrosine protein phosphatase
								wzc		Polysaccharide biosynthesis tyrosine autokinase
								sugC		Probable sugar ABC transporter, ATP-binding protein SugC
Others			Virulence-associated proteins(Bartonella)					vapA4		HigA family addiction module antidote protein
Phagosome arresting			Nucleoside diphosphate kinase(Mycobacterium)					ndk		Probable nucleoside diphosphate kinase (NDK)
Stress adaptation			Catalase(Neisseria)					katA		Catalase/(hydro)peroxidase
			SodCI(Salmonella)					sodCI		Gifsy-2 prophage: superoxide dismutase precursor (Cu-Zn)
